# Supplementary material for: Computational Methods for Understanding the Selectivity and Signal Transduction Mechanism of Aminomethyl Tetrahydronaphthalene to Opioid Receptors
Source: Molecules. 2022 Mar 28;27(7):2173. doi: 10.3390/molecules27072173 (PMC9000250; doi:10.3390/molecules27072173)
Supplement: Supplementary file 1 [file molecules-27-02173-s001.zip]

Archive with 1 entries (1 files):
- molecules-1642440 supplementary 3.28 .pdf
